# Supplementary material for: A de novo genome assembly of Solanum bulbocastanum Dun., a Mexican diploid species reproductively isolated from the A-genome species, including cultivated potatoes
Source: G3 (Bethesda). 2024 Apr 12;14(6):jkae080. doi: 10.1093/g3journal/jkae080 (PMC11152074; doi:10.1093/g3journal/jkae080)
Supplement: jkae080_Supplementary_Data [file jkae080_supplementary_data.zip]

Archive with 7 entries (7 files):
- Supplementary Figure 2.pptx
- Supplementary Figure 3.pptx
- Supplementary Figure 4.pptx
- Supplementary Figure 5.pptx
- Supplementary Figure 6.pptx
- Supplementary_Figure_1_G3-2024-404889.pptx
- Supplementary_Tables_G3-2024-404889.docx
